# Supplementary material for: Sanguinarine modulate gut microbiome and intestinal morphology to enhance growth performance in broilers
Source: PLoS One. 2020 Jun 19;15(6):e0234920. doi: 10.1371/journal.pone.0234920 (PMC7304598; doi:10.1371/journal.pone.0234920)
Supplement: S1 Data — (XLS) [file pone.0234920.s001.xls]

## Sheet: growth performance
	28d	BW(g)	ADG(g)	ADFI(g)	FCR
NG	1	618.92	21.0186	45.8205	2.18
	2	627.08	21.31	45.1772	2.12
	3	609.32	20.6757	44.6595	2.16
	4	604.11	20.4896	43.2331	2.11
	5	616.88	20.9457	45.8711	2.19
	6	615.23	20.8868	44.6977	2.14
ANT	1	686.12	23.4186	47.3289	2.021
	2	664.34	22.6407	46.7348	2.06419
	3	672.24	22.9229	47.3487	2.06557
	4	657.21	22.3861	44.423	1.98441
	5	641.14	21.8121	44.2786	2.03
	6	671.17	22.8846	46.8321	2.04644
SAG	1	671.14	22.8836	46.7049	2.04098
	2	675.22	23.0293	48.2895	2.09688
	3	664.31	22.6396	45.4917	2.00938
	4	648.14	22.0621	46.3454	2.10067
	5	654.11	22.2754	47.2193	2.1198
	6	656.21	22.3504	46.3263	2.07273
	56d
NG	1	1816.7	31.8982	78.4696	2.46
	2	1907	33.5107	78.7502	2.35
	3	1880.7	33.0411	83.5939	2.53
	4	1846.3	32.4268	80.0942	2.47
	5	1865.8	32.775	77.5456	2.366
	6	1780.9	31.2589	76.1155	2.435
ANT	1	1924	33.8143	78.7873	2.33
	2	1961.5	34.4839	77.9682	2.261
	3	1957.9	34.4196	78.3391	2.276
	4	1962.2	34.4964	78.4104	2.273
	5	1995.4	35.0893	81.0913	2.311
	6	2007.7	35.3089	79.1273	2.241
SAG	1	1871.2	32.8714	76.9191	2.34
	2	1866.4	32.7857	77.5054	2.364
	3	1882.2	33.0679	77.9079	2.356
	4	1786.5	31.3589	79.683	2.541
	5	1942.2	34.1393	80.6029	2.361
	6	1918.1	33.7089	78.1036	2.317

## Sheet:  serum biochemistry parameters
	28d	GLU(mmol/L)	UA(mmol/L)	BUN(mmol/L)	ALT(IU/L)	AST(IU/L)	TC(mmol/L)	TG(mmol/L)	LDL(mmol/L)	HDL(mmol/L)	ALB(mg/mL)	TP(mg/mL)	GLB(mg/mL)
NG	1	14.18	256.4	0.63	15.58	203.19	4.06	0.49	0.8	1.43	14.6	35.75	20.95
	2	14	272.06	0.46	26.7	190.35	3.57	0.56	0.91	2	13.62	32.61	18.99
	3	14.75	275.45	0.82	21.82	196.19	4.96	0.5	1.38	2.53	13.25	32.7	19.45
	4	14.37	271.79	0.75	21.76	196.15	3.39	0.4	0.88	1.94	13.15	35.97	22.82
	5	14.76	287.85	0.8	28.44	206.88	3.52	0.56	0.9	1.99	15.17	39.15	24.18
	6	14.76	272.72	0.69	22.58	166.76	3.66	0.36	1.15	2	13.96	35.24	21.28
ANT	1	10.58	243.82	0.52	20.94	186.72	3.88	0.51	1.61	2.26	17.11	45.82	28.71
	2	10.53	271.75	0.51	21.3	179.69	3.61	0.34	1.09	2.25	13.28	31.46	18.18
	3	13.94	255.78	0.47	13.5	206.58	3.5	0.25	0.99	2.17	14.59	32.44	17.85
	4	10.82	253.14	0.75	25.41	190.71	3.5	0.43	1.28	2.15	14.46	35.68	21.22
	5	10.41	263.61	0.49	20.21	186.72	3.43	0.32	1.23	1.75	11.88	38.81	26.93
	6	11.78	257.62	0.37	19.93	181.84	3.83	0.37	1.07	2.45	15.2	38.97	23.77
SAG	1	11.85	261.25	0.49	25.38	167.34	3.72	0.41	1.36	2.12	11.78	33.7	21.92
	2	13.19	266.13	0.54	15.5	164.14	3.27	0.42	0.77	1.8	14.04	39.18	25.14
	3	9.63	255.93	0.38	15.21	173.83	4.03	0.36	1.05	2.03	14.38	39.19	24.81
	4	9.75	241.78	0.48	17.28	175.24	3.13	0.3	0.67	1.69	14.82	37.22	22.4
	5	11.32	251.4	0.48	28.31	152.05	2.91	0.35	1.53	2.37	13.68	39.16	25.48
	6	11.31	232.17	0.56	14.97	170.1	3.16	0.45	1.33	1.95	18.46	58.35	39.89
	56d
NG	1	11.61	255.69	0.62	16.82	278.01	3.09	0.16	0.6	2.12	11.78	30.11	18.33
	2	13.43	205.39	0.5	17.6	269.33	4.6	0.89	2.05	1.7	15.21	45.25	30.04
	3	13.98	226.24	0.41	15	281.15	2.98	0.14	0.42	1.94	12.96	32.29	19.33
	4	10.68	179.93	0.63	13.39	258.93	2.98	0.22	0.67	1.86	11.88	36.83	24.95
	5	13.8	271.93	0.42	12.67	242.08	3.26	0.32	0.78	2.18	13.59	38.77	25.18
	6	11.22	230.22	0.48	17.63	300.93	3.17	0.23	0.77	2.16	13.49	34.9	21.41
ANT	1	10.79	283.86	0.43	11.79	290.69	3.25	0.28	0.88	1.98	13.71	34.44	20.73
	2	10.75	216.49	0.56	14.62	301.27	4.21	0.44	1.34	1.99	13.82	35.15	21.33
	3	11.29	191.04	0.6	14.59	226.63	3.54	0.25	0.91	2.12	13.52	32.42	18.9
	4	12.05	220.48	0.38	13.81	263.51	2.81	0.33	0.21	2	12.7	33.06	20.36
	5	11.59	190.56	0.49	14	305.41	2.9	0.32	0.52	1.76	12.94	37.59	24.65
	6	11.81	236.06	0.31	14.04	263.43	3.27	0.27	0.75	2.1	14.2	40.54	26.34
SAG	1	11.48	167.49	0.55	13.02	246.46	2.3	0.17	0.36	1.75	10.8	26.57	15.77
	2	11.08	238.68	0.48	11.26	283.32	4.16	0.33	0.8	2.66	10.47	32.46	21.99
	3	12.25	204.78	0.5	15.39	259.93	2.93	0.23	0.63	2.04	13.72	36.29	22.57
	4	10.98	190.24	0.35	7.95	282.63	3.6	0.26	0.65	2.46	13.37	34.08	20.71
	5	11.69	226.03	0.47	8.81	258.27	3.54	0.2	0.77	2.1	14.31	36.13	21.82
	6	12.16	201.4	0.52	16.43	237.1	2.97	0.33	0.95	1.54	9.74	34.23	24.49

## Sheet: mucosa inflammatory
	28d	IL-4(ng/L)	TNF-ɑ(ng/L)
NG	1	58.69	62.72
	2	60.22	61.25
	3	57.62	61.65
	4	60.33	64.36
	5	59.05	63.08
	6	60.33	64.36
ANT	1	54.96	58.99
	2	53.82	57.85
	3	54.91	58.94
	4	56.28	60.31
	5	54.56	58.59
	6	54.04	58.07
SAG	1	53.34	57.37
	2	53.27	57.3
	3	53.48	56.51
	4	53.05	57.08
	5	53.8	57.83
	6	53.33	57.36
	56d
NG	1	58.75	69.7446
	2	60.28	68.11
	3	57.68	68.5548
	4	60.39	71.5683
	5	59.11	70.145
	6	60.39	71.5683
ANT	1	55.02	65.5969
	2	53.88	64.3292
	3	54.97	65.5413
	4	56.34	67.0647
	5	54.62	65.1521
	6	54.1	64.5738
SAG	1	53.4	63.7954
	2	53.33	61.7176
	3	53.54	63.9511
	4	53.11	63.473
	5	53.86	65.307
	6	53.39	63.7843
